# Supplementary material for: microRNAs associated with the quality of follicular fluids affect oocyte and early embryonic development
Source: Reprod Med Biol. 2024 Jan 18;23(1):e12559. doi: 10.1002/rmb2.12559 (PMC10795439; doi:10.1002/rmb2.12559)
Supplement: Supplementary file 4 — Table S1. [file RMB2-23-e12559-s002.xlsx]

## Sheet: KEGG PATHWAY
	KEGG Pathway enriched by in silico target gens for miR-151-3p				KEGG Pathway enriched by in silico target genes for miR-425-5p
	KEGG pathway	Gene Count	P-value		KEGG Pathway	Gene Count	P-value
	Rap1 signaling pathway	5	0.00433589		Human papillomavirus infection	37	0.00524538
	cAMP signaling pathway	5	0.00673608		MAPK signaling pathway	36	0.000352545
	MAPK signaling pathway	5	0.0146821		PI3K-Akt signaling pathway	36	0.0256387
	Alzheimer disease	5	0.0489554		Proteoglycans in cancer	32	6.917e-06
	HIF-1 signaling pathway	4	0.0021398		Calcium signaling pathway	32	0.00044103
	Insulin signaling pathway	4	0.00484376		mTOR signaling pathway	27	6.41647e-06
	Yersinia infection	4	0.00744946		Hepatocellular carcinoma	27	4.36954e-05
	cGMP-PKG signaling pathway	4	0.0102232		Transcriptional misregulation in cancer	27	0.000504739
	Axon guidance	4	0.0119448		Rap1 signaling pathway	27	0.00163557
	Regulation of lipolysis in adipocytes	3	0.00297385		Hippo signaling pathway	26	1.69327e-05
	Central carbon metabolism in cancer	3	0.00466514		Human T-cell leukemia virus 1 infection	26	0.01109
	Renal cell carcinoma	3	0.00526526		Oocyte meiosis	25	4.32296e-07
	Choline metabolism in cancer	3	0.0131144		Sphingolipid signaling pathway	24	1.36632e-06
	Insulin resistance	3	0.017373		Cellular senescence	24	0.00031527
	Growth hormone synthesis, secretion and action	3	0.0209021		Ras signaling pathway	24	0.0416342
	Thyroid hormone signaling pathway	3	0.02232		Dopaminergic synapse	23	3.18609e-05
	Neurotrophin signaling pathway	3	0.0228041		Signaling pathways regulating pluripotency of stem cells	23	0.000101329
	Autophagy - animal	3	0.0355196		cGMP-PKG signaling pathway	23	0.00126113
	Alcoholic liver disease	3	0.0413125		Wnt signaling pathway	22	0.00225236
	mTOR signaling pathway	3	0.043344		Hepatitis B	22	0.00430855
	Starch and sucrose metabolism	2	0.0110214		Axon guidance	22	0.00493269
	Carbohydrate digestion and absorption	2	0.0202399		Adrenergic signaling in cardiomyocytes	21	0.00121239
	Type II diabetes mellitus	2	0.0220052		Gastric cancer	21	0.00156295
	Amino sugar and nucleotide sugar metabolism	2	0.0276656		Focal adhesion	21	0.0324876
	Pyrimidine metabolism	2	0.0306927		Glutamatergic synapse	20	6.61402e-05
	Longevity regulating pathway - multiple species	2	0.0382366		Platelet activation	19	0.000496664
	Inflammatory bowel disease	2	0.0488546		Chagas disease	19	0.00055184
					AMPK signaling pathway	19	0.000612238
					Osteoclast differentiation	19	0.00247405
					Apelin signaling pathway	19	0.00316613
					Breast cancer	19	0.00627155
					Cushing syndrome	19	0.0107973
					Phosphatidylinositol signaling system	18	8.04295e-05
					FoxO signaling pathway	18	0.00324857
					Retrograde endocannabinoid signaling	18	0.0149237
					Phospholipase D signaling pathway	18	0.0158815
					Oxytocin signaling pathway	18	0.0158815
					Endocrine resistance	17	0.000175129
					Cholinergic synapse	17	0.00173165
					Thyroid hormone signaling pathway	17	0.00330302
					Neurotrophin signaling pathway	17	0.00360248
					Vascular smooth muscle contraction	17	0.0140561
					Long-term potentiation	16	1.12368e-05
					AGE-RAGE signaling pathway in diabetic complications	16	0.00151563
					Adherens junction	15	5.67344e-05
					Progesterone-mediated oocyte maturation	15	0.00101338
					Melanogenesis	15	0.00362328
					Relaxin signaling pathway	15	0.0324441
					Glycerolipid metabolism	14	0.000133026
					Colorectal cancer	14	0.00259348
					GnRH signaling pathway	14	0.00392242
					Circadian entrainment	14	0.00822958
					HIF-1 signaling pathway	14	0.016839
					Growth hormone synthesis, secretion and action	14	0.0291486
					Serotonergic synapse	14	0.0351476
					Cell cycle	14	0.0444665
					Long-term depression	13	0.000186377
					Gap junction	13	0.00911965
					Choline metabolism in cancer	13	0.0163832
					mRNA surveillance pathway	13	0.0205847
					Inflammatory mediator regulation of TRP channels	13	0.0356884
					EGFR tyrosine kinase inhibitor resistance	12	0.00751966
					Prolactin signaling pathway	12	0.011019
					Longevity regulating pathway	12	0.0184698
					GABAergic synapse	12	0.0200097
					TGF-beta signaling pathway	12	0.0233734
					Glycerophospholipid metabolism	12	0.0496032
					GnRH secretion	11	0.00408535
					Amphetamine addiction	11	0.00650787
					ErbB signaling pathway	11	0.0265021
					VEGF signaling pathway	10	0.00529348
					Inositol phosphate metabolism	10	0.0232425
					Renin secretion	10	0.025355
					Thyroid hormone synthesis	10	0.0325145
					Gastric acid secretion	10	0.0325145
					Pancreatic cancer	10	0.0325145
					Arrhythmogenic right ventricular cardiomyopathy	10	0.0325145
					Glioma	10	0.0351879
					Chronic myeloid leukemia	10	0.0351879
					Synaptic vesicle cycle	10	0.0409858
					Glycosaminoglycan biosynthesis - heparan sulfate / heparin	5	0.020722
					2-Oxocarboxylic acid metabolism	4	0.0363318
